# Supplementary material for: Cytotoxic Activity of Bisphosphonic Derivatives Obtained by the Michaelis–Arbuzov or the Pudovik Reaction
Source: Pharmaceuticals (Basel). 2025 Jan 13;18(1):91. doi: 10.3390/ph18010091 (PMC11768586; doi:10.3390/ph18010091)
Supplement: Supplementary file 1 [file pharmaceuticals-18-00091-s001.zip]

Archive with 1 entries (1 files):
- pharmaceuticals-3409248-supplementary.pdf
